# Supplementary material for: Babassu Mesocarp-Based Coating with Amazonian Plant Extracts Obtained Using Natural Deep Eutectic Solvents (NADES) for Cherry Tomato Preservation
Source: Foods. 2025 Dec 25;15(1):74. doi: 10.3390/foods15010074 (PMC12786096; doi:10.3390/foods15010074)
Supplement: Supplementary file 1 [file foods-15-00074-s001.zip]

Archive with 1 entries (1 files):
- foods-4041427-supplementary.pdf
